# Supplementary material for: Avian Leukosis: Will We Be Able to Get Rid of It?
Source: Animals (Basel). 2023 Jul 19;13(14):2358. doi: 10.3390/ani13142358 (PMC10376345; doi:10.3390/ani13142358)
Supplement: Supplementary file 1 [file animals-13-02358-s001.zip]

Archive with 1 entries (1 files):
- animals-2423198-supplementary.pdf
